# Supplementary material for: Foraging and metabolic consequences of semi-anadromy for an endangered estuarine fish
Source: PLoS One. 2017 Mar 14;12(3):e0173497. doi: 10.1371/journal.pone.0173497 (PMC5349674; doi:10.1371/journal.pone.0173497)
Supplement: S4 File — (XLSX) [file pone.0173497.s009.xlsx]

## Sheet: Metadata
Column	Explanation
cohort	Year class. For example, '1415' is fish that hatched in 2014 and spawned in 2015
hour2	time of day of collection bin. 6 is 6-8am, 8 is 8-10am, 10 is 10-12, 12 is 12-2pm, 14 is 2-4pm
percent_weight_gc	(Sum total of calculated prey weight / body weight) * 100
zoop_bin	Zooplankton bin (1: low, 10: medium, and 100: high)
prop	percent_weight_gc expressed as a proportion
asinsqrt	arcsin square root of prop

## Sheet: fresh
cohort	hour2	percent_weight_gc	zoop_bin	prop	asinsqrt
1112	10	0.115	1	0.00115	0.0339182
1112	10	0.101667	1	0.00101667	0.0318906
1213	12	0.49	1	0.0049	0.0700573
1213	12	0.63	1	0.0063	0.0794561
1213	10	0.15	1	0.0015	0.0387395
1213	8	0.27	1	0.0027	0.0519849
1213	12	0.14	1	0.0014	0.0374253
1112	12	0.155185	1	0.00155185	0.0394037
1112	10	0.36125	1	0.0036125	0.0601403
1213	12	0.165	1	0.00165	0.0406314
1213	14	0.33	1	0.0033	0.0574773
1112	10	0.215	1	0.00215	0.0463847
1314	8	0.07	1	0.0007	0.0264606
1314	12	0	1	0	0
1314	10	0.05	1	0.0005	0.0223625
1213	10	0.07	10	0.0007	0.0264606
1112	14	0.74	10	0.0074	0.0861297
1314	8	0.58625	10	0.0058625	0.076642
1213	10	0.611111	10	0.00611111	0.0782534
1112	8	0.651	10	0.00651	0.0807724
1314	8	0	10	0	0
1213	8	0.33	10	0.0033	0.0574773
1314	12	1.19	10	0.0119	0.109305
1213	8	0.57	10	0.0057	0.0755703
1314	12	1.64167	10	0.0164167	0.128481
1314	8	0.5	10	0.005	0.0707697
1213	10	0.65125	10	0.0065125	0.0807879
1213	10	0.171111	10	0.00171111	0.0413774
1213	10	1.02	10	0.0102	0.101168
1314	8	0.65	10	0.0065	0.0807102
1213	14	0.956667	100	0.00956667	0.097966
1112	8	0.230833	100	0.00230833	0.0480636
1213	12	0.246	100	0.00246	0.0496187
1314	8	0.35	100	0.0035	0.0591954
1213	12	0.605714	100	0.00605714	0.0779064
1213	8	2.17	100	0.0217	0.147847
1213	8	0.32	100	0.0032	0.0565988
1314	10	0.472	100	0.00472	0.0687564
1314	10	0.3925	100	0.003925	0.0626909
1213	8	0.34	100	0.0034	0.0583426
1213	10	0.44125	100	0.0044125	0.0664756
1112	14	0.236667	100	0.00236667	0.0486676
1112	14	0.285	100	0.00285	0.0534108
1314	8	0.97	100	0.0097	0.0986485
1213	8	0.25	100	0.0025	0.0500209
