# Supplementary material for: Foraging and metabolic consequences of semi-anadromy for an endangered estuarine fish
Source: PLoS One. 2017 Mar 14;12(3):e0173497. doi: 10.1371/journal.pone.0173497 (PMC5349674; doi:10.1371/journal.pone.0173497)
Supplement: S5 File — (XLSX) [file pone.0173497.s010.xlsx]

## Sheet: Metadata
Column	Explanation
cohort	Year class. For example, '1415' is fish that hatched in 2014 and spawned in 2015
hour2	time of day of collection bin. 6 is 6-8am, 8 is 8-10am, 10 is 10-12, 12 is 12-2pm, 14 is 2-4pm
percent_weight_gc	(Sum total of calculated prey weight / body weight) * 100
zoop_bin	Zooplankton bin (1: low, 10: medium, and 100: high)
prop	percent_weight_gc expressed as a proportion
asinsqrt	arcsin square root of prop

## Sheet: brackish
cohort	hour2	percent_weight_gc	zoop_bin	prop	asinsqrt
1314	12	0.03	1	0.0003	0.0173214
1112	8	0.423333	1	0.00423333	0.0651101
1213	8	0.468	1	0.00468	0.068464
1314	8	0.05	1	0.0005	0.0223625
1213	12	0.25	1	0.0025	0.0500209
1314	12	0.24	1	0.0024	0.0490094
1213	8	0.6	1	0.006	0.0775373
1314	10	0.241	1	0.00241	0.0491115
1314	8	0	1	0	0
1314	10	0.186667	1	0.00186667	0.0432184
1112	10	0.2375	1	0.002375	0.0487533
1314	10	0.126667	1	0.00126667	0.0355978
1112	10	0.06	1	0.0006	0.0244973
1213	8	0.29	1	0.0029	0.0538777
1314	8	0.06	1	0.0006	0.0244973
1314	8	0.335	10	0.00335	0.0579115
1314	10	0	10	0	0
1314	12	0.98	10	0.0098	0.0991574
1314	8	0.54	10	0.0054	0.073551
1314	12	0.08	10	0.0008	0.028288
1112	10	0.88	10	0.0088	0.0939464
1314	8	0.29	10	0.0029	0.0538777
1112	8	0.31	10	0.0031	0.0557065
1314	12	0.01	10	0.0001	0.0100002
1314	8	0.692857	10	0.00692857	0.0833345
1314	8	0.07	10	0.0007	0.0264606
1112	10	0.39	10	0.0039	0.0624906
1314	10	0.55	10	0.0055	0.0742301
1112	12	0.903846	10	0.00903846	0.0952146
1112	8	0.39	10	0.0039	0.0624906
1112	12	1.631	10	0.01631	0.12806
1112	10	0.48	100	0.0048	0.0693376
1112	14	0.21	100	0.0021	0.0458418
1112	12	0.995	100	0.00995	0.0999159
1213	8	0.3	100	0.003	0.0547997
1314	10	0.55	100	0.0055	0.0742301
1314	10	0	100	0	0
1314	8	0.682857	100	0.00682857	0.0827295
1314	8	0.41	100	0.0041	0.0640751
1112	10	0.42	100	0.0042	0.0648529
1112	12	0.575	100	0.00575	0.0759016
1213	8	0.08	100	0.0008	0.028288
1213	8	0.19	100	0.0019	0.0436028
1213	12	0.81	100	0.0081	0.0901219
1112	8	0.495	100	0.00495	0.0704144
1213	8	0.06	100	0.0006	0.0244973
1213	8	1.62	100	0.0162	0.127625
